# Supplementary material for: Prognostic implication of EGFR gene mutations and histological classification in patients with resected stage I lung adenocarcinoma
Source: PLoS One. 2017 Oct 24;12(10):e0186567. doi: 10.1371/journal.pone.0186567 (PMC5655534; doi:10.1371/journal.pone.0186567)
Supplement: S1 Dataset — (XLSX) [file pone.0186567.s001.xlsx]

## Sheet: 工作表1
Age	Gender	Smoking	ECOG	Operation method	Differentiated grade	Cell type	Lepidic	Acinar	Papillary	Micropapillary	Solid	Mucinous	G1	G2	G3	T ( 2010 staging)	N ( 2010 staging)	M ( 2010 staging)	2010 Staging	Post-op adjuvant Tx	Survival	Recur/Free	TKI	OS	DFS	EGFR
55	M	No	0	RLL lobectomy	Moderately-differentiated	Adenocarcinoma	0	0	0	1	0	0	0	1	0	T2a	N0	Mx	1b	N	1	1	recur	33	20.2	Exon 19 deletion
54	M	Yes	0	LUL lobectomy	Moderately differentiated	Adenocarcinoma	1	0	0	0	0	0	0	1	0	T2a	N0	Mx	1b	N	0	1		83.67	76.8	Wild
33	F	No	0	RUL lobectomy	Well-differentiated	Adenocarcinoma	1	0	0	0	0	0	1	0	0	T1a	N0	Mx	1a	N	0	1	PD	81	12	exon 19
68	M	No	0	LUL lobectomy	Poorly-differentiated	Adenocarcinoma	0	0	0	0	1	0	0	0	1	T2a	N0	Mx	1b	N	1	1	Recur	59.4	12.9	exon 19
47	F	No	0	LUL lobectomy	Moderately-differentiated	Adenocarcinoma	0	1	0	0	0	0	0	1	0	T2a	N0	Mx	1b	N	0	1	Recur	78.4	11.4	Exon 21: L858R
73	F	No	0	RUL lobectomy	Well-differentiated	Adenocarcinoma	0	1	0	0	0	0	1	0	0	T2a	N0	Mx	1b	N	0	0		56.6	56.6	Exon 21: L858R
47	F	No	0	LUL lobectomy	Well-differentiated	Adenocarcinoma	1	0	0	0	0	0	1	0	0	T1a	N0	Mx	1a	N	0	0		73.6	73.6	Wild
68	F	No	0	LUL lobectomy	Well-differentiated	Adenocarcinoma	1	0	0	0	0	0	1	0	0	T2a	N0	Mx	1b	N	0	0		75.9	75.9	Exon 21: L858R
43	F	No	0	RUL lobectomy	Well-differentiated	Adenocarcinoma	0	1	0	0	0	0	1	0	0	T2a	N0	Mx	1b	N	1	1		34.5	6.7	Exon 21: L858R
70	F	No	0	LUL lobectomy	Well-differentiated	Adenocarcinoma	1	0	0	0	0	0	1	0	0	T1b	N0	Mx	1a	N	0	1	Recur	73.5	53.9	Exon 19
80	F	No	0	RML wedge resection	Moderately-differentiated	Adenocarcinoma	1	0	0	0	0	0	0	1	0	T2a	N0	Mx	1b	N	0	1	Recur	68.4	44.4	Exon 21: L858R
44	M	Yes	0	LUL lobectomy	Poorly-differentiated	Adenocarcinoma	0	0	0	0	1	0	0	0	1	T2a	N0	Mx	1b	N	1	1	Recur	8.1	6.5	Exon 21: L858R
59	F	No	0	LUL lobectomy	Well-differentiated	Adenocarcinoma	1	0	0	0	0	0	1	0	0	T1b	N0	Mx	1a	N	0	0		73.1	73.1	Exon 19
66	F	No	0	RUL lobectomy	Moderately-differentiated	Adenocarcinoma	0	1	0	0	0	0	0	1	0	T2a	N0	Mx	1b	N	1	1	PD	27	9.9	Exon 21: L858R
62	F	No	1	LLL wedge resection	Well-differentiated	Adenocarcinoma	1	0	0	0	0	0	1	0	0	T2a	N0	Mx	1b	N	0	1	Recur	70.1	21.1	Exon 21: L858R
74	M	No	0	LLL lobectomy	Moderately-differentiated	Adenocarcinoma	0	1	0	0	0	0	0	1	0	T1b	N0	Mx	1a	N	1	1	Recur	48.5	10	Exon 21: L858R
77	M	Yes	0	RLL lobectomy	Moderately-differentiated	Adenocarcinoma	1	0	0	0	0	0	0	1	0	T2a	N0	Mx	1b	N	0	0		61.1	61.1	Wild
59	M	Yes	0	RUL lobectomy	Poorly-differentiated	Adenocarcinoma	0	0	0	0	1	0	0	0	1	T2a	N0	Mx	1b	N	0	1	PD	62.3	12.6	Exon 19 deletion
82	M	No	0	RUL wedge resection	Well-differentiated	Adenocarcinoma	1	0	0	0	0	0	1	0	0	T2a	N0	Mx	1b	N ( poor general condieition)	0	1	Recur	63.4	9.4	Wild
45	F	No	0	RML lobectomy	Well-differentiated	Adenocarcinoma	1	0	0	0	0	0	1	0	0	T1a	N0	Mx	1a	N	0	0		55	55	Exon 21: L858R
66	M	Yes	0	RLL lobectomy	Moderately-differentiated	Adenocarcinoma	0	0	1	0	0	0	0	1	0	T1b	N0	Mx	1a	N	0	0		60.8	60.8	Wild
81	M	No	0	LLL lobectomy	Moderately-differentiated	Adenocarcinoma	0	1	0	0	0	0	0	1	0	T2a	N0	Mx	1b	N	0	1	Recur	64.2	33.5	Exon 19
73	M	Yes	0	RML lobectomy	Moderately-differentiated	Adenocarcinoma	0	1	0	0	0	0	0	1	0	T1b	N0	Mx	1a	N	0	1	Recur	63.8	20.1	Exon 18: Codon 719 mutation (G719X)
64	F	No	1	LLL lobectomy	Well-differentiated	Adenocarcinoma	0	1	0	0	0	0	1	0	0	T2a	N0	Mx	1b	N ( abnormal liver function)	1	0		61.5	61.5	Exon 19 deletion
75	M	Yes	1	RLL wedge resection	Poorly-differentiated	Adenocarcinoma	0	0	0	0	1	0	0	0	1	T2a	N0	Mx	1b	N	0	1	PD	62.9	5.3	Wild
78	F	No	1	RUL lobectomy	Well-differentiated	Adenocarcinoma	1	0	0	0	0	0	1	0	0	T1a	N0	Mx	1a	N	0	0		57.2	57.2	Exon 21: L858R
59	F	No	0	RUL wedge resection	Well differentiated/ Well-differentiated	Adenocarcinoma	1	0	0	0	0	0	1	0	0	T1b	N0	Mx	1a	N	0	0		58.8	58.8	Exon 19 deletion
62	F	No	0	RLL lobectomy	Moderately-differentiated	Adenocarcinoma	0	1	0	0	0	0	0	1	0	T2a	N0	Mx	1b	N	1	1	Recur	53.2	11	Exon 21 L858R
70	F	No	0	RLL wedge resection	Well-differentiated	Adenocarcinoma	1	0	0	0	0	0	1	0	0	T1a	N0	Mx	1a	N	0	1	Recur	58.2	24.3	Exon 21: L858R
73	M	Yes	1	RLL lobectomy	Moderately-differentiated	Adenocarcinoma	1	0	0	0	0	0	0	1	0	T2a	N0	Mx	1b	N	0	0		58.6	58.6	Exon 21 L858R , T790M
40	M	No	0	RUL lobectomy	N/A	Adenocarcinoma	1	0	0	0	0	0	0	0	0	T1b	N0	Mx	1a	N	0	0		55.1	55.1	Wild
61	M	Yes	0	LUL lobectomy	Well-differentiated	Adenocarcinoma	0	1	0	0	0	0	1	0	0	T1a	N0	Mx	1a	N	0	0		51.1	51.1	Exon 21: L858R
71	M	Yes	0	RUL lobectomy	Poorly-differentiated	Adenocarcinoma	0	0	0	0	0	0	0	0	1	T2a	N0	Mx	1b	N	1	1		9	2.9	Wild
56	M	Yes	0	RML lobectomy	Moderately-differentiated	Adenocarcinoma	1	0	0	0	0	0	0	1	0	T2a	N0	Mx	1b	N	0	1		45.1	27.7	Exon 20 9 nucleotide insertion
69	M	Yes	0	LLL lobectomy	Well-differentiated	Adenocarcinoma	1	0	0	0	0	0	1	0	0	T1b	N0	Mx	1a	N	0	0		55.8	55.8	Exon 19 deletion
41	F	No	0	RUL lobectomy	Moderately-differentiated	Adenocarcinoma	1	0	0	0	0	0	0	1	0	T2a	N0	Mx	1b	N	0	0		54.8	54.8	Exon 21: L858R
59	M	Yes	0	RLL lobectomy	Well-differentiated	Adenocarcinoma	1	0	0	0	0	0	1	0	0	T1b	N0	Mx	1a	N	0	0		56	56	Wild
72	M	No	1	LUL lobectomy	Well-differentiated	Adenocarcinoma	0	0	1	0	0	0	1	0	0	T2a	N0	Mx	1b	N	0	0		53.9	53.9	Exon 21: L858R
77	M	No	0	RUL lobectomy	Well-differentiated	Adenocarcinoma	1	0	0	0	0	0	1	0	0	T1b	N0	Mx	1a	N	0	1	Recur	55.4	15.6	Exon 21 L858R
80	F	No	0	RLL lobectomy	Moderately-differentiated	Adenocarcinoma	1	0	0	0	0	0	0	1	0	T1b	N0	Mx	1a		0	0		54.8	54.8	Exon 19
78	M	Yes	0	RUL lobectomy	Well-differentiated	Adenocarcinoma	1	0	0	0	0	0	1	0	0	T1b	N0	Mx	1a	N	0	0		54.5	54.5	Wild
56	F	No	0	LUL lobectomy	Moderately-differentiated	Adenocarcinoma	0	1	0	0	0	0	0	1	0	T1b	N0	Mx	1a	N	0	0		53.8	53.8	Exon 21 L858R Exon 20: R776H
53	F	No	0	RUL lobectomy	Well-differentiated	Adenocarcinoma	1	0	0	0	0	0	1	0	0	T1a	N0	Mx	1a	N	0	0		53.3	53.3	Wild
80	M	Yes	0	RUL lobectomy	Well-differentiated	Adenocarcinoma	1	0	0	0	0	0	1	0	0	T1b	N0	Mx	1a	N	0	0		52.3	52.3	Exon 21 L858R
79	F	No	0	RUL lobectomy	Well-differentiated	Adenocarcinoma	1	0	0	0	0	0	1	0	0	T1b	N0	Mx	1a	N	0	0		51	51	Exon 19
63	F	No	0	RUL lobectomy	Well-differentiated	Adenocarcinoma	1	0	0	0	0	0	1	0	0	T1b	N0	Mx	1a	N	0	0	Adjuvant after 2nd primary OP	52.3	52.3	Exon 21 L858R
58	F	No	0	RUL lobectomy	Moderately-differentiated	Adenocarcinoma	1	0	0	0	0	0	0	1	0	T1b	N0	Mx	1a	N	0	0		52.9	52.9	Exon 21 L858R
65	F	No	0	LUL lobectomy	Moderately-differentiated	Adenocarcinoma	0	1	0	0	0	0	0	1	0	T1a	N0	Mx	1a	N	0	1	recur	52.8	32.9	Exon 19
77	M	No	0	RLL wedge resection	Well-differentiated	Adenocarcinoma	1	0	0	0	0	0	1	0	0	T1a	N0	Mx	1a	N	0	1	Recur	29	19	Exon 21 L858R
72	M	No	1	RUL lobectomy	Well-differentiated	Adenocarcinoma	0	1	0	0	0	0	1	0	0	T1b	N0	Mx	1a	N	0	0		52.4	52.4	Exon 21 L858R
78	M	No	0	RUL lobectomy	Well-differentiated	Adenocarcinoma	0	1	0	0	0	0	1	0	0	T2a	N0	Mx	1a	N	0	1	Recur	52	18.3	Exon 19
74	F	No	0	LUL wedge resection	Well-differentiated	Adenocarcinoma	1	0	0	0	0	0	1	0	0	T1b	N0	Mx	1a	N	0	0		51.9	51.9	Exon 21 L858R
52	F	No	0	RLL lobectomy	Well-differentiated	Adenocarcinoma	1	0	0	0	0	0	1	0	0	T1a	N0	Mx	1a	N	0	0		51.5	51.5	Wild
71	M	No	0	RLL lobectomy	Well-differentiated	Adenocarcinoma	0	0	1	0	0	0	1	0	0	T1a	N0	Mx	1a	N	0	0		51.6	51.6	Wild
59	M	No	0	LUL lobectomy	Well-differentiated	Adenocarcinoma	1	0	0	0	0	0	1	0	0	T1a	N0	Mx	1a	N	0	0		50.9	50.9	Exon 21 L858R
48	F	No	0	RLL lobectomy	Well-differentiated	Adenocarcinoma	1	0	0	0	0	0	1	0	0	T1a	N0	Mx	1a	N	0	0		50.9	50.9	Exon 21 L858R
57	M	No	0	RML lobectomy	Well-differentiated	Adenocarcinoma	1	0	0	0	0	0	1	0	0	T1b	N0	Mx	1a	N	0	1		50.1	29.1	Wild
63	M	No	0	LLL wedge resection	Well-differentiated/ Well-differentiated	Adenocarcinoma	1	0	0	0	0	0	1	0	0	T1a	N0	Mx	1a	N	0	1		50.6	4.1	Exon 21 L858R
72	M	Yes	0	RUL lobectomy	Moderately-differentiated	Adenocarcinoma	1	0	0	0	0	0	0	1	0	T1b	N0	Mx	1b	N	1	1	PD	47.3	6.1	Exon 19 deletion
76	F	No	0	LLL lobectomy	Well-differentiated	Adenocarcinoma	0	0	1	0	0	0	1	0	0	T2a	N0	Mx	1b	N	1	0		37.3	37.3	Exon 21: L858R
62	F	No	0	RLL lobectomy	Moderately differentiated	Adenocarcinoma	0	0	0	0	1	0	0	1	0	T2a	N0	Mx	1b	N	0	1	Recur	39.7	26.7	Exon 21 L858R
78	F	No	0	LUL lobectomy	Well-differentiated	Adenocarcinoma	0	1	0	0	0	0	1	0	0	T2a	N0	Mx	1b	N	1	1	recur	30.6	15.8	Exon 21 L858R
73	F	No	0	RML lobectomy	Well-differentiated	Adenocarcinoma	1	0	0	0	0	0	1	0	0	T1b	N0	Mx	1a	N	0	0		50.5	50.5	Exon 21: L858R
70	F	No	1	RUL wedge resection	Well-differentiated	Adenocarcinoma	1	0	0	0	0	0	1	0	0	T2a	N0	Mx	1b	N	1	1	recur	38.2	32.2	Exon 21 L858R
78	M	Yes	0	RLL lobectomy	Moderately-differentiated	Adenocarcinoma	0	0	0	0	1	0	0	1	0	T2a	N0	Mx	1b	N	0	1		46.2	21.3	Wild
51	M	Yes	0	LLL lobectomy	Well-differentiated	Adenocarcinoma	1	0	0	0	0	0	1	0	0	T1b	N0	Mx	1a	N	0	0		31.2	31.2	Exon 19
83	M	Yes	0	LLL lobectomy	Moderately-differentiated	Adenocarcinoma	1	0	0	0	0	0	0	1	0	T2a	N0	Mx	1b	N	0	0		49.1	49.1	Exon 19
64	F	Yes	0	RML lobectomy	Well-differentiated	Adenocarcinoma	1	0	0	0	0	0	1	0	0	T1a	N0	Mx	1a	N	0	0		45.6	45.6	Exon 19 deletion
75	F	No	0	RUL lobectomy	Well-differentiated	Adenocarcinoma	1	0	0	0	0	0	1	0	0	T1a	N0	Mx	1a	N	0	0		47	47	Exon 19 deletion
64	F	No	0	LLL lobectomy	Well-differentiated	Adenocarcinoma	1	0	0	0	0	0	1	0	0	T1b	N0	Mx	1a	N	0	0		45.3	45.3	Wild
74	M	No	0	Left linguinal segmentectomy	Well-differentiated	Adenocarcinoma	0	1	0	0	0	0	1	0	0	T1a	N0	Mx	1a	N	0	0		48.5	48.5	Wild
50	F	No	0	LUL lobectomy	Well-differentiated	Adenocarcinoma	1	0	0	0	0	0	1	0	0	T1a	N0	Mx	1a	N	0	0		44.8	44.8	Exon 21 L858R
60	F	No	0	RUL lobectomy	Moderately-differentiated	Adenocarcinoma	1	0	0	0	0	0	0	1	0	T1a	N0	Mx	1a	N	0	1		46.4	29.2	Exon 21 L858R
53	F	No	0	RUL lobectomy	Well-differentiated	Adenocarcinoma	1	0	0	0	0	0	1	0	0	T1a	N0	Mx	1a	N	0	0		45.7	45.7	Exon 19
65	M	No	0	RLL lobectomy	Moderately-differentiated	Adenocarcinoma	0	1	0	0	0	0	0	1	0	T1b	N0	Mx	1a	N	0	1	recur	48	37.3	Exon 21 L858R
75	F	No	1	RLL wedge resection	Moderately-differentiated	Adenocarcinoma	0	1	0	0	0	0	0	1	0	T1b	N0	Mx	1a	N	0	0		47.9	47.9	Exon 19 deletion
62	F	No	0	RUL lobectomy	Moderately-differentiated	Adenocarcinoma	0	0	1	0	0	0	0	1	0	T2a	N0	Mx	1b	N	0	1		14.9	14.5	Exon 19
76	F	No	0	RLL lobectomy	Moderately-differentiated	Adenocarcinoma	1	0	0	0	0	0	0	1	0	T1b	N0	Mx	1a	N	0	0		46.1	46.1	Exon 21 L858R
48	F	No	0	LUL wedge resection	Well-differentated/ Well-differentiated	Adenocarcinoma	1	0	0	0	0	0	1	0	0	T1a/T1a	N0	Mx	1a	N	0	0		43.6	43.6	Exon 19
59	M	No	0	RUL lobectomy	Well-differentiated	Adenocarcinoma	1	0	0	0	0	0	1	0	0	T1b	N0	Mx	1a	N	0	1		45.3	25.2	Exon 19
41	F	No	0	RLL lobectomy	Well-differentiated	Adenocarcinoma	1	0	0	0	0	0	1	0	0	T1a	N0	Mx	1a	N	0	0		42.8	42.8	Wild
47	F	No	0	LUL lobectomy	Well-differentiated	Adenocarcinoma	0	1	0	0	0	0	1	0	0	T2a	N0	Mx	1b	N	0	1		16.1	15.6	Exon 20: 3-bp in-frame deletion with an insertion of CCCAACCCCTAC (c2317_2319 delinsCCCAACCCCTAC)
62	F	No	0	LUL lobectomy	Well-differentiated	Adenocarcinoma	1	0	0	0	0	0	1	0	0	T1b	N0	Mx	1a	N	0	1		43.8	39.4	Exon 19 deletion
48	M	Yes	0	RUL lobectomy	N/A	Adenocarcinoma	1	0	0	0	0	0	0	0	0	T1a	N	Mx	1a	N	0	0		45.1	45.1	Exon 21: L858R
50	F	No	0	RUL lobectomy	Well-differentiated	Adenocarcinoma	1	0	0	0	0	0	1	0	0	T1b	N0	Mx	1a	N	0	1	recur	44.9	13.7	Exon 21 L858R
64	F	No	0	RUL lobectomy	Well-differentiated	Adenocarcinoma	0	1	0	0	0	0	1	0	0	T1b	N0	Mx	1a	N	0	0		41.5	41.5	Exon 21: L858R
68	M	Yes	0	RUL lobectomy	Poorly-differentiated	Adenocarcinoma	0	0	0	1	0	0	0	0	1	T1a	N0	Mx	1a	N	1	0		7.8	7.8	Wild
75	F	No	0	LLL lobectomy	Well-differentiated	Adenocarcinoma	1	0	0	0	0	0	1	0	0	T2a	N0	Mx	1b	N	0	0		34.5	34.5	exon 19: deletion
45	M	No	0	RUL lobectomy	Well-differentiated	Adenocarcinoma	1	0	0	0	0	0	1	0	0	T1a	N0	Mx	1a	N	0	0		40.9	40.9	Exon 19
83	M	Yes	1	RUL wedge resection	Moderately-differentiated	Adenocarcinoma	0	0	0	0	1	0	0	1	0	T1b	N0	Mx	1a	N	0	0		43.3	43.3	Wild
59	M	No	0	LUL lobectomy	Moderately-differentiated	Adenocarcinoma	0	1	0	0	0	0	0	1	0	T2a	N0	Mx	1b	N	0	0		43.1	43.1	Wild
52	M	Yes	0	LLL lobectomy	N/A	Adenocarcinoma	1	0	0	0	0	0	0	0	0	T1a	N0	Mx	1a	N	0	0		41.8	41.8	Wild
62	F	No	0	RUL wedge resection	Well-differentiated	Adenocarcinoma	0	0	1	0	0	0	1	0	0	T1a	N0	Mx	1a	N	0	0		42.6	42.6	Wild
73	M	Yes	0	RML lobectomy	Well-differentiated	Adenocarcinoma	1	0	0	0	0	0	1	0	0	T1b	N0	Mx	1a	N	0	0		41.3	41.3	Exon 21: L858R
51	F	No	0	LLL lobectomy	N/A	Adenocarcinoma	1	0	0	0	0	0	0	0	0	T1b	N0	Mx	1a	N	0	0		41.2	41.2	Wild
70	M	No	0	RLL lobectomy	Well-differentiated	Adenocarcinoma	0	1	0	0	0	0	1	0	0	T2a	N0	Mx	1b	N	0	0		41.1	41.1	Wild
69	M	Yes	0	LUL lobectomy	Well-differentiated	Adenocarcinoma	0	1	0	0	0	0	1	0	0	T1a	N0	Mx	1a	N	0	1		40.4	9	Wild
52	F	No	0	RUL wedge resection	Well-differentiated	Adenocarcinoma	1	0	0	0	0	0	1	0	0	T1a	N0	Mx	1a	N	0	0		39.4	39.4	Exon 21: L858R
50	F	No	0	LUL lobectomy	Well-differentiated	Adenocarcinoma	1	0	0	0	0	0	1	0	0	T1b	N0	Mx	1a	N	0	0		17.7	17.7	exon 19: deletion
45	F	No	0	RUL lobectomy	Well-differentiated	Adenocarcinoma	1	0	0	0	0	0	1	0	0	T1a	N0	Mx	1a	N	0	0		40.4	40.4	Exon 21: L858R, K806I
55	F	No	0	RUL lobectomy	Well-differentiated	Adenocarcinoma	0	1	0	0	0	0	1	0	0	T1a	N0	Mx	1a	N	0	0		39.2	39.2	Exon 21: L858R
54	M	No	0	LUL lobectomy	Well-differentiated	Adenocarcinoma	1	0	0	0	0	0	1	0	0	T1a	N0	Mx	1a	N	0	0		40.2	40.2	exon 19: deletion
76	M	Yes	0	LUL lobectomy	Moderately-differentiated	Adenocarcinoma	1	0	0	0	0	0	0	1	0	T1b	N0	Mx	1a	N	0	1	recur	40.3	20.9	Wild
42	F	No	0	RLL lobectomy	Poorly-differentiated	Adenocarcinoma	0	0	0	0	1	0	0	0	1	T1b	N0	Mx	1a	N	0	1	PD	40	12.8	Wild
71	F	No	0	LUL wedge resection	Well-differentiated	Adenocarcinoma	0	1	0	0	0	0	1	0	0	T1b	N0	Mx	1a	N	0	1	recur	38.4	5.4	exon 18 G724S
73	F	No	0	RUL lobectomy	Well-differentiated	Adenocarcinoma	0	1	0	0	0	0	1	0	0	T1b	N0	Mx	1a	N	0	0		37.3	37.3	Exon 21: L858R
70	M	No	0	LUL lobectomy	Well-differentiated	Adenocarcinoma	1	0	0	0	0	0	1	0	0	T1b	N0	Mx	1a	N	0	0		36.6	36.6	Exon 21: L858R
75	F	No	0	LUL lobectomy	Moderately-differentiated	Adenocarcinoma	0	1	0	0	0	0	0	1	0	T2a	N0	Mx	1b	N	1	0		4.3	4.3	Wild
65	F	No	0	RUL lobectomy	Well-differentiated	Adenocarcinoma	0	1	0	0	0	0	1	0	0	T2a	N0	Mx	1b	N	0	1		70.5	33.5	Exon 21: L858R
81	M	No	1	RUL wedge resection	Well-differentiated	Adenocarcinoma	1	0	0	0	0	0	1	0	0	T1a	N0	Mx	1a	N	0	0		35.3	35.3	Wild
60	F	No	0	RML lobectomy	Well-differentiated	Adenocarcinoma	1	0	0	0	0	0	1	0	0	T1b	N0	Mx	1a	N	0	0		35.3	35.3	Exon 21: L858R
56	M	Yes	0	RLL lobectomy	Moderately-differentiated	Adenocarcinoma	0	0	1	0	0	0	0	1	0	T1b	N0	Mx	1a	N	0	0		33.3	33.3	Exon 21: L858R
53	F	No	0	RUL lobectomy	Well differentiated	Adenocarcinoma	0	1	0	0	0	0	1	0	0	T1b	N0	M0	1a	N	0	0		34.5	34.5	Exon 21: L858R
45	M	No	0	RLL lobectomy	Well-differentiated	Adenocarcinoma	0	1	0	0	0	0	1	0	0	T1b	N0	Mx	1a	N	1	1		14.1	13.5	Exon 19 deletion
65	M	No	0	RLL lobectomy	Well-differentiated	Adenocarcinoma	0	0	0	0	0	1	1	0	0	T2a	N0	Mx	1b	N	0	1		33.3	13	Wild
67	M	No	0	RUL lobectomy	Well-differentiated	Adenocarcinoma	1	0	0	0	0	0	1	0	0	T1a	N0	Mx	1a	N	0	0		29.8	29.8	Wild
40	F	No	0	RML lobectomy	Well-differentiated	Adenocarcinoma	0	0	0	0	1	0	1	0	0	T2a	N0	Mx	1b	N	0	0	recur	87.9	87.9	Exon 19 deletion
63	F	No	0	RUL lobectomy	Well-differentiated	Adenocarcinoma	1	0	0	0	0	0	1	0	0	T1a	N0	Mx	1a	N	0	0		32.7	32.7	Exon 21: L858R
71	M	Yes	0	LLL lobectomy	Moderately-differentiated	Adenocarcinoma	0	1	0	0	0	0	0	1	0	T2a	N0	Mx	1b	N	0	0		30.1	30.1	Exon 21: L858R
59	F	No	0	RML lobectomy	Well-differentiated/ Well-differentiated	Adenocarcinoma	1	0	0	0	0	0	1	0	0	T1b	N0	Mx	1a	N	0	0		32.2	32.2	Wild
